# Supplementary material for: Piggybacking on Niche Adaptation Improves the Maintenance of Multidrug‐Resistance Plasmids
Source: Mol Biol Evol. 2021 Mar 24;38(8):3188–201. doi: 10.1093/molbev/msab091 (PMC8321521; doi:10.1093/molbev/msab091)
Supplement: msab091_Supplementary_Data [file msab091_supplementary_data.zip]

Archive with 5 entries (5 files):
- MBE-20-1050_Kloos_Gama_Supplemental File 1_v2.pdf
- Supplemental File 2_MBE_Kloos_Gama.xls
- Supplementary Figure 4.jpg
- Supplementary Figure 5.jpg
- Supplementary Figure 6.jpg
